# Supplementary material for: Bacterial distribution in the Equatorial Indian Ocean using Amplicon sequencing of V3-V4 rDNA hypervariable region data
Source: Data Brief. 2022 Oct 14;45:108673. doi: 10.1016/j.dib.2022.108673 (PMC9679681; doi:10.1016/j.dib.2022.108673)
Supplement: Supplementary file 1 [file mmc1.zip › Supplementary data.txt]

Linux version

Using ReadLine,Boost,HDF5,GSL
mothur v.1.48.0
Last updated: 5/20/22
by
Patrick D. Schloss

Department of Microbiology & Immunology

University of Michigan
http://www.mothur.org

When using, please cite:
Schloss, P.D., et al., Introducing mothur: Open-source, platform-independent, community-supported software for describing and comparing microbial communities. Appl Environ Microbiol, 2009. 75(23):7537-41.

Distributed under the GNU General Public License

Type 'help()' for information on the commands that are available

For questions and analysis support, please visit our forum at https://forum.mothur.org

Type 'quit()' to exit program

[NOTE]: Setting random seed to 19760620.

Interactive Mode

############################################################################################################################################################################################################################################

mothur > make.file(inputdir=., type=fastq, prefix=stability)
Setting input directories to: 
	/home/NCAOR/aloksinha/mothur/


Output File Names: 
/home/NCAOR/aloksinha/mothur/stability.files

############################################################################################################################################################################################################################################
mothur > make.contigs(file=stability.files, processors=192)

Using 192 processors.

>>>>>	Processing file pair 10_R1.fastq - 10_R2.fastq (files 1 of 12)	<<<<<
Making contigs...
Done.

It took 33 secs to assemble 669312 reads.


>>>>>	Processing file pair 11_R1.fastq - 11_R2.fastq (files 2 of 12)	<<<<<
Making contigs...
Done.

It took 7 secs to assemble 137554 reads.


>>>>>	Processing file pair 12_R1.fastq - 12_R2.fastq (files 3 of 12)	<<<<<
Making contigs...
Done.

It took 55 secs to assemble 1129375 reads.


>>>>>	Processing file pair 1_R1.fastq - 1_R2.fastq (files 4 of 12)	<<<<<
Making contigs...
Done.

It took 31 secs to assemble 566924 reads.


>>>>>	Processing file pair 2_R1.fastq - 2_R2.fastq (files 5 of 12)	<<<<<
Making contigs...
Done.

It took 12 secs to assemble 229411 reads.


>>>>>	Processing file pair 3_R1.fastq - 3_R2.fastq (files 6 of 12)	<<<<<
Making contigs...
Done.

It took 32 secs to assemble 627868 reads.


>>>>>	Processing file pair 4_R1.fastq - 4_R2.fastq (files 7 of 12)	<<<<<
Making contigs...
Done.

It took 49 secs to assemble 951887 reads.


>>>>>	Processing file pair 5_R1.fastq - 5_R2.fastq (files 8 of 12)	<<<<<
Making contigs...
Done.

It took 11 secs to assemble 165689 reads.


>>>>>	Processing file pair 6_R1.fastq - 6_R2.fastq (files 9 of 12)	<<<<<
Making contigs...
Done.

It took 27 secs to assemble 536747 reads.


>>>>>	Processing file pair 7_R1.fastq - 7_R2.fastq (files 10 of 12)	<<<<<
Making contigs...
Done.

It took 29 secs to assemble 542875 reads.


>>>>>	Processing file pair 8_R1.fastq - 8_R2.fastq (files 11 of 12)	<<<<<
Making contigs...
Done.

It took 38 secs to assemble 727186 reads.


>>>>>	Processing file pair 9_R1.fastq - 9_R2.fastq (files 12 of 12)	<<<<<
Making contigs...
Done.

It took 30 secs to assemble 559834 reads.


Group count: 
1	566924
10	669312
11	137554
12	1129375
2	229411
3	627868
4	951887
5	165689
6	536747
7	542875
8	727186
9	559834

Total of all groups is 6844662

It took 426 secs to process 6844662 sequences.

Output File Names: 
stability.trim.contigs.fasta
stability.scrap.contigs.fasta
stability.contigs_report
stability.contigs.count_table

############################################################################################################################################################################################################################################
mothur > summary.seqs(fasta=current, count=current)
Using stability.contigs.count_table as input file for the count parameter.
Using stability.trim.contigs.fasta as input file for the fasta parameter.

Using 192 processors.

		Start	End	NBases	Ambigs	Polymer	NumSeqs
Minimum:	1	249	249	0	1	1
2.5%-tile:	1	281	281	0	4	171117
25%-tile:	1	434	434	0	5	1711166
Median: 	1	441	441	0	6	3422332
75%-tile:	1	465	465	0	6	5133497
97.5%-tile:	1	473	473	7	17	6673546
Maximum:	1	500	500	282	250	6844662
Mean:	1	431	431	1	6
# of unique seqs:	6844662
total # of seqs:	6844662

It took 752 secs to summarize 6844662 sequences.

Output File Names:
stability.trim.contigs.summary

############################################################################################################################################################################################################################################
mothur > screen.seqs(fasta=stability.trim.contigs.fasta, count=stability.contigs.count_table, maxambig=0, minlength=430, maxlength=460,maxhomop=6)

Using 192 processors.

It took 21 secs to screen 6844662 sequences, removed 3852596.

/******************************************/
Running command: remove.seqs(accnos=stability.trim.contigs.bad.accnos.temp, count=stability.contigs.count_table)
Removed 3852596 sequences from stability.contigs.count_table.

Output File Names:
stability.contigs.pick.count_table

/******************************************/

Output File Names:
stability.trim.contigs.good.fasta
stability.trim.contigs.bad.accnos
stability.contigs.good.count_table


It took 130 secs to screen 6844662 sequences.
############################################################################################################################################################################################################################################
mothur > summary.seqs(fasta=current, count=current)
Using stability.contigs.good.count_table as input file for the count parameter.
Using stability.trim.contigs.good.fasta as input file for the fasta parameter.

Using 192 processors.

		Start	End	NBases	Ambigs	Polymer	NumSeqs
Minimum:	1	430	430	0	3	1
2.5%-tile:	1	432	432	0	4	74802
25%-tile:	1	440	440	0	5	748017
Median: 	1	440	440	0	6	1496034
75%-tile:	1	442	442	0	6	2244050
97.5%-tile:	1	460	460	0	6	2917265
Maximum:	1	460	460	0	6	2992066
Mean:	1	442	442	0	5
# of unique seqs:	2992066
total # of seqs:	2992066

It took 315 secs to summarize 2992066 sequences.

Output File Names:
stability.trim.contigs.good.summary

############################################################################################################################################################################################################################################
mothur > unique.seqs(fasta=stability.trim.contigs.good.fasta, count=stability.contigs.good.count_table)
2992066	1624092

Output File Names: 
stability.trim.contigs.good.unique.fasta
stability.trim.contigs.good.count_table

############################################################################################################################################################################################################################################
mothur > summary.seqs(count=current)
Using stability.trim.contigs.good.count_table as input file for the count parameter.
Using stability.trim.contigs.good.unique.fasta as input file for the fasta parameter.

Using 192 processors.

		Start	End	NBases	Ambigs	Polymer	NumSeqs
Minimum:	1	430	430	0	3	1
2.5%-tile:	1	432	432	0	4	74802
25%-tile:	1	440	440	0	5	748017
Median: 	1	440	440	0	6	1496034
75%-tile:	1	442	442	0	6	2244050
97.5%-tile:	1	460	460	0	6	2917265
Maximum:	1	460	460	0	6	2992066
Mean:	1	442	442	0	5
# of unique seqs:	1624092
total # of seqs:	2992066

It took 303 secs to summarize 2992066 sequences.

Output File Names:
stability.trim.contigs.good.unique.summary
############################################################################################################################################################################################################################################
mothur > align.seqs(fasta=stability.trim.contigs.good.unique.fasta,reference=silva.nr_v138_1.align, processors=192)

Using 192 processors.

Reading in the silva.nr_v138_1.align template sequences...	DONE.
It took 98 to read  146601 sequences.

Aligning sequences from stability.trim.contigs.good.unique.fasta ...
It took 1979 secs to align 1624092 sequences.

[WARNING]: 693953 of your sequences generated alignments that eliminated too many bases, a list is provided in stability.trim.contigs.good.unique.flip.accnos.
[NOTE]: 690300 of your sequences were reversed to produce a better alignment.

It took 1984 seconds to align 1624092 sequences.

Output File Names: 
stability.trim.contigs.good.unique.align
stability.trim.contigs.good.unique.align_report
stability.trim.contigs.good.unique.flip.accnos

############################################################################################################################################################################################################################################
mothur > summary.seqs(fasta=stability.trim.contigs.good.unique.align, count=stability.trim.contigs.good.count_table)

Using 192 processors.

		Start	End	NBases	Ambigs	Polymer	NumSeqs
Minimum:	0	0	0	0	1	1
2.5%-tile:	6388	25283	432	0	4	74802
25%-tile:	6388	25316	440	0	5	748017
Median: 	6388	25316	440	0	6	1496034
75%-tile:	6388	25316	442	0	6	2244050
97.5%-tile:	6418	25316	460	0	6	2917265
Maximum:	43116	43116	460	0	6	2992066
Mean:	6435	25290	441	0	5
# of unique seqs:	1624092
total # of seqs:	2992066

It took 328 secs to summarize 2992066 sequences.

Output File Names:
stability.trim.contigs.good.unique.summary

############################################################################################################################################################################################################################################
mothur > screen.seqs(fasta=stability.trim.contigs.good.unique.align, count=stability.trim.contigs.good.count_table,start=6388, end=25316)

Using 192 processors.

It took 124 secs to screen 1624092 sequences, removed 345290.

/******************************************/
Running command: remove.seqs(accnos=stability.trim.contigs.good.unique.bad.accnos.temp, count=stability.trim.contigs.good.count_table)
Removed 495543 sequences from stability.trim.contigs.good.count_table.

Output File Names:
stability.trim.contigs.good.pick.count_table

/******************************************/

Output File Names:
stability.trim.contigs.good.unique.good.align
stability.trim.contigs.good.unique.bad.accnos
stability.trim.contigs.good.good.count_table


It took 156 secs to screen 1624092 sequences.
############################################################################################################################################################################################################################################
mothur > filter.seqs(fasta=stability.trim.contigs.good.unique.good.align,vertical=T, trump=.)

Using 192 processors.
Creating Filter...
It took 56 secs to create filter for 1278802 sequences.


Running Filter...
It took 46 secs to filter 1278802 sequences.


Length of filtered alignment: 1270
Number of columns removed: 48730
Length of the original alignment: 50000
Number of sequences used to construct filter: 1278802

Output File Names: 
stability.filter
stability.trim.contigs.good.unique.good.filter.fasta

############################################################################################################################################################################################################################################
mothur > unique.seqs(fasta=stability.trim.contigs.good.unique.good.filter.fasta,count=stability.trim.contigs.good.good.count_table)
1278802	1198263

Output File Names: 
stability.trim.contigs.good.unique.good.filter.unique.fasta
stability.trim.contigs.good.unique.good.filter.count_table

############################################################################################################################################################################################################################################
mothur > pre.cluster(fasta=stability.trim.contigs.good.unique.good.filter.unique.fasta,count=stability.trim.contigs.good.unique.good.filter.count_table,diffs=4)

Using 192 processors.

/******************************************/
Splitting by sample: 

Using 192 processors.
Reducing processors to 12.

Selecting sequences for groups 11


Selecting sequences for groups 12


Selecting sequences for groups 2


Selecting sequences for groups 3


Selecting sequences for groups 5


Selecting sequences for groups 10


Selecting sequences for groups 1


Selecting sequences for groups 9


Selecting sequences for groups 7


Selecting sequences for groups 6


Selecting sequences for groups 8


Selecting sequences for groups 4

Selected 53923 sequences from 11.
Selected 82389 sequences from 12.
Selected 63152 sequences from 5.
Selected 89854 sequences from 2.
Selected 85505 sequences from 3.
Selected 103420 sequences from 9.
Selected 135706 sequences from 10.
Selected 122070 sequences from 6.
Selected 135992 sequences from 7.
Selected 163910 sequences from 8.
Selected 218797 sequences from 4.
Selected 111050 sequences from 1.

It took 107 seconds to split the dataset by sample.
/******************************************/
Reducing processors to 12.

Processing group 10:

Processing group 12:

Processing group 2:

Processing group 3:

Processing group 4:

Processing group 5:

Processing group 6:

Processing group 7:

Processing group 8:

Processing group 9:

Processing group 1:
11	53923	29148	24775
Total number of sequences before pre.cluster was 53923.
pre.cluster removed 24775 sequences.

It took 12 secs to cluster 53923 sequences.
5	63152	41934	21218
Total number of sequences before pre.cluster was 63152.
pre.cluster removed 21218 sequences.

It took 16 secs to cluster 63152 sequences.
3	85505	22171	63334
Total number of sequences before pre.cluster was 85505.
pre.cluster removed 63334 sequences.

It took 27 secs to cluster 85505 sequences.
1	111050	25246	85804
Total number of sequences before pre.cluster was 111050.
pre.cluster removed 85804 sequences.

It took 31 secs to cluster 111050 sequences.
7	135992	28815	107177
Total number of sequences before pre.cluster was 135992.
pre.cluster removed 107177 sequences.

It took 32 secs to cluster 135992 sequences.
10	135706	26080	109626
Total number of sequences before pre.cluster was 135706.
pre.cluster removed 109626 sequences.

It took 35 secs to cluster 135706 sequences.
2	89854	62496	27358
Total number of sequences before pre.cluster was 89854.
pre.cluster removed 27358 sequences.

It took 40 secs to cluster 89854 sequences.
9	103420	28609	74811
Total number of sequences before pre.cluster was 103420.
pre.cluster removed 74811 sequences.

It took 49 secs to cluster 103420 sequences.
12	82389	37334	45055
Total number of sequences before pre.cluster was 82389.
pre.cluster removed 45055 sequences.

It took 54 secs to cluster 82389 sequences.
4	218797	64595	154202
Total number of sequences before pre.cluster was 218797.
pre.cluster removed 154202 sequences.

It took 89 secs to cluster 218797 sequences.
6	122070	67968	54102
Total number of sequences before pre.cluster was 122070.
pre.cluster removed 54102 sequences.

It took 95 secs to cluster 122070 sequences.
8	163910	74459	89451
Total number of sequences before pre.cluster was 163910.
pre.cluster removed 89451 sequences.

It took 106 secs to cluster 163910 sequences.

Deconvoluting count table results...
It took 1 secs to merge 508855 sequences group data.
/******************************************/
Running get.seqs: 
Selected 503531 sequences from stability.trim.contigs.good.unique.good.filter.unique.fasta.
/******************************************/
It took 277 secs to run pre.cluster.

Using 192 processors.

Output File Names: 
stability.trim.contigs.good.unique.good.filter.unique.precluster.fasta
stability.trim.contigs.good.unique.good.filter.unique.precluster.count_table
stability.trim.contigs.good.unique.good.filter.unique.precluster.1.map
stability.trim.contigs.good.unique.good.filter.unique.precluster.10.map
stability.trim.contigs.good.unique.good.filter.unique.precluster.11.map
stability.trim.contigs.good.unique.good.filter.unique.precluster.12.map
stability.trim.contigs.good.unique.good.filter.unique.precluster.2.map
stability.trim.contigs.good.unique.good.filter.unique.precluster.3.map
stability.trim.contigs.good.unique.good.filter.unique.precluster.4.map
stability.trim.contigs.good.unique.good.filter.unique.precluster.5.map
stability.trim.contigs.good.unique.good.filter.unique.precluster.6.map
stability.trim.contigs.good.unique.good.filter.unique.precluster.7.map
stability.trim.contigs.good.unique.good.filter.unique.precluster.8.map
stability.trim.contigs.good.unique.good.filter.unique.precluster.9.map

############################################################################################################################################################################################################################################
mothur > chimera.vsearch(fasta=stability.trim.contigs.good.unique.good.filter.unique.precluster.fasta,count=stability.trim.contigs.good.unique.good.filter.unique.precluster.count_table,dereplicate=t)

Using 192 processors.
Using vsearch version v2.17.1.
Checking sequences from stability.trim.contigs.good.unique.good.filter.unique.precluster.fasta ...

/******************************************/
Splitting by sample: 

Using 192 processors.
Reducing processors to 12.

Selecting sequences for groups 9


Selecting sequences for groups 11


Selecting sequences for groups 1


Selecting sequences for groups 5


Selecting sequences for groups 2


Selecting sequences for groups 10


Selecting sequences for groups 3


Selecting sequences for groups 12


Selecting sequences for groups 7


Selecting sequences for groups 8


Selecting sequences for groups 4


Selecting sequences for groups 6

Selected 28609 sequences from 9.
Selected 29148 sequences from 11.
Selected 41934 sequences from 5.
Selected 22171 sequences from 3.
Selected 62496 sequences from 2.
Selected 26080 sequences from 10.
Selected 28815 sequences from 7.
Selected 37334 sequences from 12.
Selected 25246 sequences from 1.
Selected 64595 sequences from 4.
Selected 74459 sequences from 8.
Selected 67968 sequences from 6.

It took 41 seconds to split the dataset by sample.
/******************************************/
Reducing processors to 12.

It took 52 secs to check 22171 sequences from group 3.

It took 55 secs to check 25246 sequences from group 1.

It took 57 secs to check 26080 sequences from group 10.

It took 62 secs to check 29148 sequences from group 11.

It took 64 secs to check 28815 sequences from group 7.

It took 72 secs to check 28609 sequences from group 9.

It took 91 secs to check 37334 sequences from group 12.

It took 91 secs to check 41934 sequences from group 5.

It took 143 secs to check 62496 sequences from group 2.

It took 167 secs to check 64595 sequences from group 4.

It took 177 secs to check 67968 sequences from group 6.

It took 193 secs to check 74459 sequences from group 8.
It took 194 secs to check 508855 sequences.


Removing chimeras from your input files:
/******************************************/
Running command: remove.seqs(fasta=stability.trim.contigs.good.unique.good.filter.unique.precluster.fasta, accnos=stability.trim.contigs.good.unique.good.filter.unique.precluster.denovo.vsearch.accnos)
Removed 152444 sequences from stability.trim.contigs.good.unique.good.filter.unique.precluster.fasta.

Output File Names:
stability.trim.contigs.good.unique.good.filter.unique.precluster.pick.fasta

/******************************************/

Output File Names:
stability.trim.contigs.good.unique.good.filter.unique.precluster.denovo.vsearch.count_table
stability.trim.contigs.good.unique.good.filter.unique.precluster.denovo.vsearch.chimeras
stability.trim.contigs.good.unique.good.filter.unique.precluster.denovo.vsearch.accnos
stability.trim.contigs.good.unique.good.filter.unique.precluster.denovo.vsearch.fasta

###########################################################################################################################################################################################################################################
mothur > summary.seqs(fasta=current, count=current)
Using stability.trim.contigs.good.unique.good.filter.unique.precluster.denovo.vsearch.count_table as input file for the count parameter.
Using stability.trim.contigs.good.unique.good.filter.unique.precluster.denovo.vsearch.fasta as input file for the fasta parameter.

Using 192 processors.

		Start	End	NBases	Ambigs	Polymer	NumSeqs
Minimum:	1	1266	342	0	3	1
2.5%-tile:	1	1270	440	0	4	57129
25%-tile:	1	1270	440	0	6	571289
Median: 	1	1270	440	0	6	1142578
75%-tile:	1	1270	442	0	6	1713867
97.5%-tile:	1	1270	460	0	6	2228027
Maximum:	2	1270	460	0	6	2285155
Mean:	1	1269	442	0	5
# of unique seqs:	351087
total # of seqs:	2285155

It took 52 secs to summarize 2285155 sequences.

Output File Names:
stability.trim.contigs.good.unique.good.filter.unique.precluster.denovo.vsearch.summary

############################################################################################################################################################################################################################################
mothur > classify.seqs(fasta=stability.trim.contigs.good.unique.good.filter.unique.precluster.denovo.vsearch.fasta, count=stability.trim.contigs.good.unique.good.filter.unique.precluster.denovo.vsearch.count_table,reference=silva.nr_v138_1.align, taxonomy=silva.nr_v138_1.tax)

Using 192 processors.
Generating search database...    DONE.
It took 108 seconds generate search database.

Reading in the silva.nr_v138_1.tax taxonomy...	DONE.
Calculating template taxonomy tree...     DONE.
Calculating template probabilities...     DONE.
It took 277 seconds get probabilities.
Classifying sequences from stability.trim.contigs.good.unique.good.filter.unique.precluster.denovo.vsearch.fasta ...
[WARNING]: 700463F_500_H5TCMBCX2_2_2106_13516_43380 could not be classified. You can use the remove.lineage command with taxon=unknown; to remove such sequences.
[WARNING]: 700463F_500_H5TCMBCX2_1_2115_4506_54426 could not be classified. You can use the remove.lineage command with taxon=unknown; to remove such sequences.
[WARNING]: 7001367R_591_H5MJYBCX2_2_2206_19829_41007 could not be classified. You can use the remove.lineage command with taxon=unknown; to remove such sequences.
[WARNING]: 700463F_500_H5TCMBCX2_1_2211_17347_79839 could not be classified. You can use the remove.lineage command with taxon=unknown; to remove such sequences.
[WARNING]: 700463F_500_H5TCMBCX2_2_1114_3173_66760 could not be classified. You can use the remove.lineage command with taxon=unknown; to remove such sequences.
[WARNING]: 7001367R_591_H5MJYBCX2_2_1116_6610_59439 could not be classified. You can use the remove.lineage command with taxon=unknown; to remove such sequences.
[WARNING]: 700463F_500_H5TCMBCX2_2_1212_20806_6424 could not be classified. You can use the remove.lineage command with taxon=unknown; to remove such sequences.
[WARNING]: 700463F_500_H5TCMBCX2_2_1214_18924_72372 could not be classified. You can use the remove.lineage command with taxon=unknown; to remove such sequences.
[WARNING]: 7001367R_591_H5MJYBCX2_2_2201_8917_74376 could not be classified. You can use the remove.lineage command with taxon=unknown; to remove such sequences.
[WARNING]: 7001367R_591_H5MJYBCX2_2_2208_6276_88065 could not be classified. You can use the remove.lineage command with taxon=unknown; to remove such sequences.

It took 1200 secs to classify 351087 sequences.


It took 15 secs to create the summary file for 351087 sequences.


Output File Names: 
stability.trim.contigs.good.unique.good.filter.unique.precluster.denovo.vsearch.nr_v138_1.wang.taxonomy
stability.trim.contigs.good.unique.good.filter.unique.precluster.denovo.vsearch.nr_v138_1.wang.tax.summary
stability.trim.contigs.good.unique.good.filter.unique.precluster.denovo.vsearch.nr_v138_1.wang.flip.accnos
############################################################################################################################################################################################################################################

mothur > remove.lineage(fasta=stability.trim.contigs.good.unique.good.filter.unique.precluster.denovo.vsearch.fasta,count=stability.trim.contigs.good.unique.good.filter.unique.precluster.denovo.vsearch.count_table,taxonomy=stability.trim.contigs.good.unique.good.filter.unique.precluster.denovo.vsearch.nr_v138_1.wang.taxonomy, taxon=Chloroplast-Mitochondria-unknown-Archaea-Eukaryota)

/******************************************/
Running command: remove.seqs(accnos=stability.trim.contigs.good.unique.good.filter.unique.precluster.denovo.vsearch.nr_v138_1.wang.accnos, count=stability.trim.contigs.good.unique.good.filter.unique.precluster.denovo.vsearch.count_table, fasta=stability.trim.contigs.good.unique.good.filter.unique.precluster.denovo.vsearch.fasta)
Removed 7308 sequences from stability.trim.contigs.good.unique.good.filter.unique.precluster.denovo.vsearch.fasta.
Removed 25037 sequences from stability.trim.contigs.good.unique.good.filter.unique.precluster.denovo.vsearch.count_table.

Output File Names:
stability.trim.contigs.good.unique.good.filter.unique.precluster.denovo.vsearch.pick.fasta
stability.trim.contigs.good.unique.good.filter.unique.precluster.denovo.vsearch.pick.count_table

/******************************************/

Output File Names:
stability.trim.contigs.good.unique.good.filter.unique.precluster.denovo.vsearch.nr_v138_1.wang.pick.taxonomy
stability.trim.contigs.good.unique.good.filter.unique.precluster.denovo.vsearch.nr_v138_1.wang.accnos
stability.trim.contigs.good.unique.good.filter.unique.precluster.denovo.vsearch.pick.count_table
stability.trim.contigs.good.unique.good.filter.unique.precluster.denovo.vsearch.pick.fasta

###########################################################################################################################################################################################################################################
mothur > summary.tax(taxonomy=current, count=current)
Using stability.trim.contigs.good.unique.good.filter.unique.precluster.denovo.vsearch.pick.count_table as input file for the count parameter.
Using stability.trim.contigs.good.unique.good.filter.unique.precluster.denovo.vsearch.nr_v138_1.wang.pick.taxonomy as input file for the taxonomy parameter.

It took 7 secs to create the summary file for 2260118 sequences.


Output File Names: 
stability.trim.contigs.good.unique.good.filter.unique.precluster.denovo.vsearch.nr_v138_1.wang.pick.tax.summary

###########################################################################################################################################################################################################################################
mothur > split.abund(fasta=current, count=current, cutoff=1)
Using stability.trim.contigs.good.unique.good.filter.unique.precluster.denovo.vsearch.pick.count_table as input file for the count parameter.
Using stability.trim.contigs.good.unique.good.filter.unique.precluster.denovo.vsearch.pick.fasta as input file for the fasta parameter.
/******************************************/
Running command: get.seqs(dups=t, accnos=stability.trim.contigs.good.unique.good.filter.unique.precluster.denovo.vsearch.pick.rare.accnos, count=stability.trim.contigs.good.unique.good.filter.unique.precluster.denovo.vsearch.pick.count_table, fasta=stability.trim.contigs.good.unique.good.filter.unique.precluster.denovo.vsearch.pick.fasta)
Selected 335906 sequences from stability.trim.contigs.good.unique.good.filter.unique.precluster.denovo.vsearch.pick.fasta.
Selected 335906 sequences from stability.trim.contigs.good.unique.good.filter.unique.precluster.denovo.vsearch.pick.count_table.

Output File Names:
stability.trim.contigs.good.unique.good.filter.unique.precluster.denovo.vsearch.pick.pick.fasta
stability.trim.contigs.good.unique.good.filter.unique.precluster.denovo.vsearch.pick.pick.count_table

/******************************************/
Done.
/******************************************/
Running command: get.seqs(dups=t, accnos=stability.trim.contigs.good.unique.good.filter.unique.precluster.denovo.vsearch.pick.abund.accnos, count=stability.trim.contigs.good.unique.good.filter.unique.precluster.denovo.vsearch.pick.count_table, fasta=stability.trim.contigs.good.unique.good.filter.unique.precluster.denovo.vsearch.pick.fasta)
Selected 7873 sequences from stability.trim.contigs.good.unique.good.filter.unique.precluster.denovo.vsearch.pick.fasta.
Selected 1924212 sequences from stability.trim.contigs.good.unique.good.filter.unique.precluster.denovo.vsearch.pick.count_table.

Output File Names:
stability.trim.contigs.good.unique.good.filter.unique.precluster.denovo.vsearch.pick.pick.fasta
stability.trim.contigs.good.unique.good.filter.unique.precluster.denovo.vsearch.pick.pick.count_table

/******************************************/
Done.

Output File Names: 
stability.trim.contigs.good.unique.good.filter.unique.precluster.denovo.vsearch.pick.rare.accnos
stability.trim.contigs.good.unique.good.filter.unique.precluster.denovo.vsearch.pick.abund.accnos
stability.trim.contigs.good.unique.good.filter.unique.precluster.denovo.vsearch.pick.rare.count_table
stability.trim.contigs.good.unique.good.filter.unique.precluster.denovo.vsearch.pick.rare.fasta
stability.trim.contigs.good.unique.good.filter.unique.precluster.denovo.vsearch.pick.abund.count_table
stability.trim.contigs.good.unique.good.filter.unique.precluster.denovo.vsearch.pick.abund.fasta

############################################################################################################################################################################################################################################
mothur > count.groups(fasta=stability.trim.contigs.good.unique.good.filter.unique.precluster.denovo.vsearch.pick.abund.fasta, count=stability.trim.contigs.good.unique.good.filter.unique.precluster.denovo.vsearch.pick.abund.count_table)
[WARNING]: fasta is not a valid parameter, ignoring.
The valid parameters are: shared, group, count, accnos, groups, seed, inputdir, and outputdir.
1 contains 220819.
10 contains 341765.
11 contains 42772.
12 contains 79819.
2 contains 37852.
3 contains 139462.
4 contains 390919.
5 contains 32518.
6 contains 78815.
7 contains 278872.
8 contains 145379.
9 contains 135220.

Size of smallest group: 32518.

Total seqs: 1924212.

Output File Names: 
stability.trim.contigs.good.unique.good.filter.unique.precluster.denovo.vsearch.pick.abund.count.summary

############################################################################################################################################################################################################################################
mothur > sub.sample(fasta=stability.trim.contigs.good.unique.good.filter.unique.precluster.denovo.vsearch.pick.abund.fasta, count=stability.trim.contigs.good.unique.good.filter.unique.precluster.denovo.vsearch.pick.abund.count_table, persample=t, size=32518)
Sampling 32518 from each group.

Output File Names: 
stability.trim.contigs.good.unique.good.filter.unique.precluster.denovo.vsearch.pick.abund.subsample.count_table
stability.trim.contigs.good.unique.good.filter.unique.precluster.denovo.vsearch.pick.abund.subsample.fasta

############################################################################################################################################################################################################################################
mothur > classify.seqs(fasta=stability.trim.contigs.good.unique.good.filter.unique.precluster.denovo.vsearch.pick.abund.subsample.fasta, count=stability.trim.contigs.good.unique.good.filter.unique.precluster.denovo.vsearch.pick.abund.subsample.count_table, reference=silva.nr_v138_1.align, taxonomy=silva.nr_v138_1.tax, cutoff=80)

Using 192 processors.
Reading template taxonomy...     DONE.
Reading template probabilities...     DONE.
It took 23 seconds get probabilities.
Classifying sequences from stability.trim.contigs.good.unique.good.filter.unique.precluster.denovo.vsearch.pick.abund.subsample.fasta ...

It took 26 secs to classify 6449 sequences.


It took 0 secs to create the summary file for 6449 sequences.


Output File Names: 
stability.trim.contigs.good.unique.good.filter.unique.precluster.denovo.vsearch.pick.abund.subsample.nr_v138_1.wang.taxonomy
stability.trim.contigs.good.unique.good.filter.unique.precluster.denovo.vsearch.pick.abund.subsample.nr_v138_1.wang.tax.summary

############################################################################################################################################################################################################################################
mothur > remove.lineage(fasta=stability.trim.contigs.good.unique.good.filter.unique.precluster.denovo.vsearch.pick.abund.subsample.fasta, count=stability.trim.contigs.good.unique.good.filter.unique.precluster.denovo.vsearch.pick.abund.subsample.count_table, taxonomy=stability.trim.contigs.good.unique.good.filter.unique.precluster.denovo.vsearch.pick.abund.subsample.nr_v138_1.wang.taxonomy, taxon=Chloroplast-Mitochondria-unknown-Eukaryota-Archaea)

*** No contaminants to remove ***

Output File Names:
stability.trim.contigs.good.unique.good.filter.unique.precluster.denovo.vsearch.pick.abund.subsample.nr_v138_1.wang.pick.taxonomy

############################################################################################################################################################################################################################################
mothur > summary.tax(taxonomy=current, count=current)
Using stability.trim.contigs.good.unique.good.filter.unique.precluster.denovo.vsearch.pick.abund.subsample.count_table as input file for the count parameter.
Using stability.trim.contigs.good.unique.good.filter.unique.precluster.denovo.vsearch.pick.abund.subsample.nr_v138_1.wang.pick.taxonomy as input file for the taxonomy parameter.

It took 0 secs to create the summary file for 390216 sequences.


Output File Names: 
stability.trim.contigs.good.unique.good.filter.unique.precluster.denovo.vsearch.pick.abund.subsample.nr_v138_1.wang.pick.tax.summary

############################################################################################################################################################################################################################################
mothur > dist.seqs(fasta=current,cutoff=0.03)
Using stability.trim.contigs.good.unique.good.filter.unique.precluster.denovo.vsearch.pick.abund.subsample.fasta as input file for the fasta parameter.

Using 192 processors.

Sequence	Time	Num_Dists_Below_Cutoff

It took 76 secs to find distances for 6449 sequences. 617693 distances below cutoff 0.03.


Output File Names: 
stability.trim.contigs.good.unique.good.filter.unique.precluster.denovo.vsearch.pick.abund.subsample.dist
############################################################################################################################################################################################################################################
mothur > cluster(column=current,count=current, cutoff=0.03)
Using stability.trim.contigs.good.unique.good.filter.unique.precluster.denovo.vsearch.pick.abund.subsample.dist as input file for the column parameter.
Using stability.trim.contigs.good.unique.good.filter.unique.precluster.denovo.vsearch.pick.abund.subsample.count_table as input file for the count parameter.

Using 192 processors.

Clustering stability.trim.contigs.good.unique.good.filter.unique.precluster.denovo.vsearch.pick.abund.subsample.dist


iter	time	label	num_otus	cutoff	tp	tn	fp	fn	sensitivity	specificity	ppv	npv	fdr	accuracy	mcc	f1score

0.03
0	0	0.03	6449	0.03	0	2.01739e+07	0	617693	0	1	0	0.970291	1	0.970291	0	0	
1	1	0.03	1063	0.03	489671	2.00862e+07	87634	128022	0.792742	0.995656	0.848202	0.993667	0.848202	0.989628	0.814694	0.819534	
2	1	0.03	1015	0.03	518244	2.00615e+07	112390	99449	0.838999	0.994429	0.821783	0.995067	0.821783	0.989811	0.825097	0.830302	
3	0	0.03	1012	0.03	528057	2.00508e+07	123098	89636	0.854886	0.993898	0.810954	0.995549	0.810954	0.989768	0.827374	0.832341	
4	1	0.03	1011	0.03	529449	2.0049e+07	124932	88244	0.857139	0.993807	0.809084	0.995618	0.809084	0.989747	0.827501	0.832419	
5	1	0.03	1010	0.03	529496	2.00489e+07	124952	88197	0.857215	0.993806	0.809073	0.99562	0.809073	0.989748	0.827533	0.832449	


It took 6 seconds to cluster

Output File Names: 
stability.trim.contigs.good.unique.good.filter.unique.precluster.denovo.vsearch.pick.abund.subsample.opti_mcc.list
stability.trim.contigs.good.unique.good.filter.unique.precluster.denovo.vsearch.pick.abund.subsample.opti_mcc.steps
stability.trim.contigs.good.unique.good.filter.unique.precluster.denovo.vsearch.pick.abund.subsample.opti_mcc.sensspec
############################################################################################################################################################################################################################################

mothur > classify.otu(list=current, count=current, taxonomy=current, label=0.03)
Using stability.trim.contigs.good.unique.good.filter.unique.precluster.denovo.vsearch.pick.abund.subsample.count_table as input file for the count parameter.
Using stability.trim.contigs.good.unique.good.filter.unique.precluster.denovo.vsearch.pick.abund.subsample.opti_mcc.list as input file for the list parameter.
Using stability.trim.contigs.good.unique.good.filter.unique.precluster.denovo.vsearch.pick.abund.subsample.nr_v138_1.wang.pick.taxonomy as input file for the taxonomy parameter.
0.03

Output File Names: 
stability.trim.contigs.good.unique.good.filter.unique.precluster.denovo.vsearch.pick.abund.subsample.opti_mcc.0.03.cons.taxonomy
stability.trim.contigs.good.unique.good.filter.unique.precluster.denovo.vsearch.pick.abund.subsample.opti_mcc.0.03.cons.tax.summary
###########################################################################################################################################################################################################################################

mothur > make.shared(list=current, count=current, label=0.03)
Using stability.trim.contigs.good.unique.good.filter.unique.precluster.denovo.vsearch.pick.abund.subsample.count_table as input file for the count parameter.
Using stability.trim.contigs.good.unique.good.filter.unique.precluster.denovo.vsearch.pick.abund.subsample.opti_mcc.list as input file for the list parameter.
0.03

Output File Names:
stability.trim.contigs.good.unique.good.filter.unique.precluster.denovo.vsearch.pick.abund.subsample.opti_mcc.shared

##########################################################################################################################################################################################################################################
